# Supplementary material for: Construction of PANoptosis signature: Novel target discovery for prostate cancer immunotherapy
Source: Mol Ther Nucleic Acids. 2023 Jul 15;33:376–90. doi: 10.1016/j.omtn.2023.07.010 (PMC10400972; doi:10.1016/j.omtn.2023.07.010)
Supplement: Table S1. Tumor expression profiles and clinical information [file mmc2.xlsx]

## Sheet: BCR_sample
TCGA-EJ-5504
TCGA-V1-A8MM
TCGA-KK-A8I7
TCGA-HC-7821
TCGA-YL-A8SB
TCGA-YL-A9WJ
TCGA-V1-A9OL
TCGA-YL-A8HM
TCGA-XK-AAJR
TCGA-KK-A7B4
TCGA-KK-A6E7
TCGA-EJ-5524
TCGA-J4-A6G3
TCGA-VP-A87B
TCGA-VN-A88R
TCGA-X4-A8KQ
TCGA-J4-A83M
TCGA-YL-A8HK
TCGA-YL-A9WK
TCGA-KK-A7B2
TCGA-YL-A8SI
TCGA-EJ-8469
TCGA-KK-A8IC
TCGA-V1-A8MU
TCGA-YL-A8HO
TCGA-V1-A9OT
TCGA-HC-7213
TCGA-KK-A8I9
TCGA-YL-A9WL
TCGA-J4-A67N
TCGA-KK-A8II
TCGA-V1-A8WW
TCGA-YL-A8S8
TCGA-HI-7168
TCGA-V1-A9O5
TCGA-VP-A87K
TCGA-YL-A9WX
TCGA-HC-A9TH
TCGA-VP-A878
TCGA-YL-A9WY
TCGA-V1-A9O7
TCGA-HC-7742
TCGA-EJ-5526
TCGA-KK-A7B3
TCGA-XJ-A9DX
TCGA-HI-7171
TCGA-J4-A67S
TCGA-V1-A9ZI
TCGA-KK-A8I4
TCGA-YL-A8SC
TCGA-HC-A9TE
TCGA-2A-A8W3
