# Supplementary material for: Construction of PANoptosis signature: Novel target discovery for prostate cancer immunotherapy
Source: Mol Ther Nucleic Acids. 2023 Jul 15;33:376–90. doi: 10.1016/j.omtn.2023.07.010 (PMC10400972; doi:10.1016/j.omtn.2023.07.010)
Supplement: Table S2. PANoptosis pathway gene sets [file mmc3.xlsx]

## Sheet: PANoptosis_gene
KEGG_ NECROPTOSIS	REACTOME_PYROPTOSIS	KEGG_ APOPTOSIS	HALLMARK_APOPTOSIS	REACTOME_APOPTOSIS	PANoptosis gene set
TNF	BAK1	CASP10	CASP3	BAD	BAK1
TNFRSF1A	TP63	CASP9	CASP9	CFLAR	TP63
TRADD	CHMP2B	CASP8	DFFA	PSMB1	CHMP2B
TRAF2	BAX	CASP7	CASP7	PSMC4	BAX
TRAF5	GZMB	CHUK	CFLAR	BID	GZMB
RIPK1	CHMP4B	PRKAR2B	BIRC3	VIM	CHMP4B
BIRC2	GSDMD	TNF	PMAIP1	FAS	GSDMD
BIRC3	GSDME	TNFSF10	CASP8	BAK1	GSDME
XIAP	IL1A	BIRC3	JUN	DAPK2	IL1A
RBCK1	CHMP3	XIAP	BCL2L11	CDH1	CHMP3
RNF31	IRF1	PPP3R2	MCL1	PSMA4	IRF1
SHARPIN	IL1B	PPP3CC	IL1B	DSG2	IL1B
SPATA2L	CHMP2A	PPP3R1	SPTAN1	CASP8	CHMP2A
SPATA2	CASP1	MYD88	DIABLO	PRKCQ	CASP1
CYLD	CASP5	FADD	BAX	ROCK1	CASP5
FADD	TP53	CFLAR	BIK	PSME4	TP53
CASP8	CHMP7	RIPK1	IL1A	ARHGAP10	CHMP7
CFLAR	IL18	BAD	BID	TP63	IL18
RIPK3	CASP3	IRAK4	CDKN1A	TP73	CASP3
CYBB	CHMP4C	BID	GADD45A	PKP1	CHMP4C
CAMK2A	IRF2	BAX	DDIT3	BAX	IRF2
CAMK2D	CYCS	IKBKB	CDKN1B	PSMC5	CYCS
CAMK2B	CHMP6	CASP6	TNF	ADD1	CHMP6
CAMK2G	HMGB1	IL1A	GSN	DNM1L	HMGB1
SLC25A4	CASP4	AKT1	TNFSF10	PPP1R13B	CASP4
SLC25A5	ELANE	CASP3	CASP6	DYNLL1	ELANE
SLC25A6	CHMP4A	AKT2	SQSTM1	PSME1	CHMP4A
SLC25A31		TNFRSF1A	FASLG	CLSPN	CASP9
PPID		AKT3	EGR3	PSMD5	DFFA
VDAC1		CHP2	CD44	DSP	CASP7
VDAC2		ATM	FAS	PSMD8	CFLAR
VDAC3		ENDOG	IL18	MAPK1	BIRC3
GLUD2		NFKB1	IGFBP6	GZMB	PMAIP1
GLUD1		NFKBIA	PRF1	PSMC6	CASP8
GLUL		CAPN2	DAP	PSMA3	JUN
PYGL		PIK3R5	CCND1	PSMC1	BCL2L11
PYGM		IKBKG	BTG3	PSMB5	MCL1
PYGB		CAPN1	F2R	ACIN1	SPTAN1
MAPK8		IL3RA	SATB1	PSMA6	DIABLO
MAPK10		IL3	BNIP3L	PSME2	BIK
MAPK9		RELA	CASP4	PSMA7	BID
FTH1		ENDOD1	TNFRSF12A	E2F1	CDKN1A
FTL		APAF1	CREBBP	PSMD10	GADD45A
PLA2G4E		PRKX	RHOB	XIAP	DDIT3
PLA2G4A		CSF2RB	GPX3	BMX	CDKN1B
JMJD7-PLA2G4B		TNFRSF10A	PDGFRB	STK24	TNF
PLA2G4B		TRAF2	TSPO	TRADD	GSN
PLA2G4C		TNFRSF10D	CCND2	MAPK3	TNFSF10
PLA2G4D		NGF	XIAP	PSMD7	CASP6
PLA2G4F		TNFRSF10B	TIMP1	TJP1	SQSTM1
ALOX15		TNFRSF10C	CTNNB1	BMF	FASLG
CAPN1		MAP3K14	IRF1	GSDMD	EGR3
CAPN2		IL1RAP	HSPB1	TNFRSF10A	CD44
SMPD1		IL1B	ADD1	AKT2	FAS
MLKL		IRAK2	TIMP2	BBC3	IGFBP6
PGAM5		IL1R1	BTG2	CARD8	PRF1
DNM1L		IRAK1	TIMP3	GSDME	DAP
NLRP3		TRADD	LEF1	PSMA2	CCND1
PYCARD		PIK3R3	CASP1	MAPK8	BTG3
CASP1		BCL2	GPX1	UNC5B	F2R
IL1B		BCL2L1	BCL10	PSMD3	SATB1
CHMP2A		BIRC2	IGF2R	SEPTIN4	BNIP3L
CHMP2B		IRAK3	CDC25B	KPNB1	TNFRSF12A
CHMP3		PRKACA	AIFM3	C1QBP	CREBBP
RNF103-CHMP3		PRKACB	CD38	PSMD11	RHOB
CHMP4B		PRKACG	PPP3R1	YWHAE	GPX3
CHMP4A		PPP3CB	HGF	BIRC2	PDGFRB
CHMP6		TP53	CLU	PSMD9	TSPO
VPS4B		PPP3CA	ATF3	LMNB1	CCND2
VPS4A		PIK3CA	LGALS3	UNC5A	XIAP
CHMP1B		PIK3CB	LUM	KPNA1	TIMP1
CHMP1A		FAS	LMNA	TFDP2	CTNNB1
CHMP5		DFFA	GADD45B	PSMD14	HSPB1
CHMP7		CYCS	CDK2	AKT3	ADD1
TRPM7		DFFB	IFNB1	FASLG	TIMP2
IL1A		PIK3CD	RETSAT	TJP2	BTG2
IL33		PRKAR1A	SMAD7	APAF1	TIMP3
HMGB1		FASLG	SOD1	TNFRSF10B	LEF1
TNFSF10		PRKAR2A	PTK2	PPP3CC	GPX1
TNFRSF10A		PRKAR1B	ENO2	TNFSF10	BCL10
TNFRSF10B		EXOG	HMOX1	H1-3	IGF2R
FASLG		PIK3CG	IER3	H1-1	CDC25B
FAS		AIFM1	BCL2L10	PSMF1	AIFM3
FAF1		NTRK1	CD2	PSMB2	CD38
IFNA1		PIK3R1	GCH1	TRAF2	PPP3R1
IFNA2		PIK3R2	MMP2	TICAM1	HGF
IFNA4		CHP1	VDAC2	SEM1	CLU
IFNA5			TAP1	YWHAH	ATF3
IFNA6			PLAT	PSMA1	LGALS3
IFNA7			IFNGR1	PSME3	LUM
IFNA8			APP	CASP9	LMNA
IFNA10			BRCA1	YWHAQ	GADD45B
IFNA13			ROCK1	STK26	CDK2
IFNA14			PSEN1	DSG3	IFNB1
IFNA16			DCN	DSG1	RETSAT
IFNA17			PSEN2	APC	SMAD7
IFNA21			SOD2	DBNL	SOD1
IFNB1			BMF	NMT1	PTK2
IFNG			EREG	TLR4	ENO2
IFNAR1			KRT18	PSMB7	HMOX1
IFNAR2			TGFB2	RIPK1	IER3
IFNGR1			RELA	UACA	BCL2L10
IFNGR2			WEE1	CASP6	CD2
JAK1			RARA	TP53	GCH1
JAK2			CD14	PMAIP1	MMP2
JAK3			CD69	AKT1	VDAC2
TYK2			PEA15	PSMB6	TAP1
STAT1			DNAJC3	PSMA5	PLAT
STAT2			CASP2	TP53BP2	IFNGR1
STAT3			CTH	RPS27A	APP
STAT4			PLCB2	CDKN2A	BRCA1
STAT5A			BMP2	GSN	ROCK1
STAT5B			HMGB2	GAS2	PSEN1
STAT6			PLPPR4	APIP	DCN
IRF9			H1-0	UBC	PSEN2
EIF2AK2			TGFBR3	BCL2L11	SOD2
TLR4			EBP	LY96	BMF
TICAM2			TXNIP	PSMA8	EREG
TICAM1			ANKH	APPL1	KRT18
TLR3			RHOT2	PSMD4	TGFB2
ZBP1			CYLD	PSMB4	RELA
USP21			GSTM1	DFFA	WEE1
SQSTM1			GSR	LMNA	RARA
HSP90AA1			BGN	PSMC2	CD14
HSP90AB1			BCL2L1	OMA1	CD69
TNFAIP3			GNA15	PSMD6	PEA15
PARP2			MGMT	PRKCD	DNAJC3
PARP3			PPT1	HMGB2	CASP2
PARP4			F2	CASP3	CTH
BID			IL6	YWHAZ	PLCB2
BAX			SC5D	CASP7	BMP2
AIFM1			IFITM3	PSMC3	HMGB2
H2AX			RNASEL	YWHAB	PLPPR4
H2AC20			EMP1	DAPK3	H1-0
H2AC12			CAV1	CTNNB1	TGFBR3
H2AC1			DNM1L	FADD	EBP
H2AW			ANXA1	H1-4	TXNIP
H2AB3			TOP2A	FNTA	ANKH
H2AC8			ISG20	STAT3	RHOT2
H2AC4			SLC20A1	PTK2	CYLD
MACROH2A2			MADD	DFFB	GSTM1
MACROH2A1			PPP2R5B	AVEN	GSR
H2AC19			BCAP31	YWHAG	BGN
H2AJ			ERBB3	UBB	BCL2L1
H2AB1			NEDD9	CD14	GNA15
H2AC17			SAT1	BCL2L1	MGMT
H2AC18			PDCD4	BCL2	PPT1
H2AC11			BCL2L2	CYCS	F2
H2AC21			FEZ1	PSMD1	IL6
H2AZ2			ERBB2	PSMD2	SC5D
H2AC7			DNAJA1	SFN	IFITM3
H2AZ1			DAP3	PLEC	RNASEL
H2AC15			DPYD	MAGED1	EMP1
H2AC6			NEFH	PAK2	CAV1
H2AC13			PAK1	SATB1	DNM1L
H2AC14			FDXR	DIABLO	ANXA1
H2AC16			GPX4	H1-5	TOP2A
H2AB2			ETF1	PSMD13	ISG20
PPIA			CCNA1	BCAP31	SLC20A1
BCL2			GUCY2D	MAPT	MADD
			AVPR1A	DCC	PPP2R5B
				H1-2	BCAP31
				H1-0	ERBB3
				HMGB1	NEDD9
				DAPK1	SAT1
				PSMD12	PDCD4
				SPTAN1	BCL2L2
				OCLN	FEZ1
				TFDP1	ERBB2
				OPA1	DNAJA1
				PSMB8	DAP3
				PSMB10	DPYD
				PPP3R1	NEFH
				UBA52	PAK1
				PSMB11	FDXR
				PSMB9	GPX4
				TICAM2	ETF1
				DYNLL2	CCNA1
				PSMB3	GUCY2D
					AVPR1A
					CASP10
					CHUK
					PRKAR2B
					PPP3R2
					PPP3CC
					MYD88
					FADD
					RIPK1
					BAD
					IRAK4
					IKBKB
					AKT1
					AKT2
					TNFRSF1A
					AKT3
					CHP2
					ATM
					ENDOG
					NFKB1
					NFKBIA
					CAPN2
					PIK3R5
					IKBKG
					CAPN1
					IL3RA
					IL3
					ENDOD1
					APAF1
					PRKX
					CSF2RB
					TNFRSF10A
					TRAF2
					TNFRSF10D
					NGF
					TNFRSF10B
					TNFRSF10C
					MAP3K14
					IL1RAP
					IRAK2
					IL1R1
					IRAK1
					TRADD
					PIK3R3
					BCL2
					BIRC2
					IRAK3
					PRKACA
					PRKACB
					PRKACG
					PPP3CB
					PPP3CA
					PIK3CA
					PIK3CB
					DFFB
					PIK3CD
					PRKAR1A
					PRKAR2A
					PRKAR1B
					EXOG
					PIK3CG
					AIFM1
					NTRK1
					PIK3R1
					PIK3R2
					CHP1
					PSMB1
					PSMC4
					VIM
					DAPK2
					CDH1
					PSMA4
					DSG2
					PRKCQ
					PSME4
					ARHGAP10
					TP73
					PKP1
					PSMC5
					PPP1R13B
					DYNLL1
					PSME1
					CLSPN
					PSMD5
					DSP
					PSMD8
					MAPK1
					PSMC6
					PSMA3
					PSMC1
					PSMB5
					ACIN1
					PSMA6
					PSME2
					PSMA7
					E2F1
					PSMD10
					BMX
					STK24
					MAPK3
					PSMD7
					TJP1
					BBC3
					CARD8
					PSMA2
					MAPK8
					UNC5B
					PSMD3
					SEPTIN4
					KPNB1
					C1QBP
					PSMD11
					YWHAE
					PSMD9
					LMNB1
					UNC5A
					KPNA1
					TFDP2
					PSMD14
					TJP2
					H1-3
					H1-1
					PSMF1
					PSMB2
					TICAM1
					SEM1
					YWHAH
					PSMA1
					PSME3
					YWHAQ
					STK26
					DSG3
					DSG1
					APC
					DBNL
					NMT1
					TLR4
					PSMB7
					UACA
					PSMB6
					PSMA5
					TP53BP2
					RPS27A
					CDKN2A
					GAS2
					APIP
					UBC
					LY96
					PSMA8
					APPL1
					PSMD4
					PSMB4
					PSMC2
					OMA1
					PSMD6
					PRKCD
					YWHAZ
					PSMC3
					YWHAB
					DAPK3
					H1-4
					FNTA
					STAT3
					AVEN
					YWHAG
					UBB
					PSMD1
					PSMD2
					SFN
					PLEC
					MAGED1
					PAK2
					H1-5
					PSMD13
					MAPT
					DCC
					H1-2
					DAPK1
					PSMD12
					OCLN
					TFDP1
					OPA1
					PSMB8
					PSMB10
					UBA52
					PSMB11
					PSMB9
					TICAM2
					DYNLL2
					PSMB3
					TRAF5
					RBCK1
					RNF31
					SHARPIN
					SPATA2L
					SPATA2
					RIPK3
					CYBB
					CAMK2A
					CAMK2D
					CAMK2B
					CAMK2G
					SLC25A4
					SLC25A5
					SLC25A6
					SLC25A31
					PPID
					VDAC1
					VDAC3
					GLUD2
					GLUD1
					GLUL
					PYGL
					PYGM
					PYGB
					MAPK10
					MAPK9
					FTH1
					FTL
					PLA2G4E
					PLA2G4A
					JMJD7-PLA2G4B
					PLA2G4B
					PLA2G4C
					PLA2G4D
					PLA2G4F
					ALOX15
					SMPD1
					MLKL
					PGAM5
					NLRP3
					PYCARD
					RNF103-CHMP3
					VPS4B
					VPS4A
					CHMP1B
					CHMP1A
					CHMP5
					TRPM7
					IL33
					FAF1
					IFNA1
					IFNA2
					IFNA4
					IFNA5
					IFNA6
					IFNA7
					IFNA8
					IFNA10
					IFNA13
					IFNA14
					IFNA16
					IFNA17
					IFNA21
					IFNG
					IFNAR1
					IFNAR2
					IFNGR2
					JAK1
					JAK2
					JAK3
					TYK2
					STAT1
					STAT2
					STAT4
					STAT5A
					STAT5B
					STAT6
					IRF9
					EIF2AK2
					TLR3
					ZBP1
					USP21
					HSP90AA1
					HSP90AB1
					TNFAIP3
					PARP2
					PARP3
					PARP4
					H2AX
					H2AC20
					H2AC12
					H2AC1
					H2AW
					H2AB3
					H2AC8
					H2AC4
					MACROH2A2
					MACROH2A1
					H2AC19
					H2AJ
					H2AB1
					H2AC17
					H2AC18
					H2AC11
					H2AC21
					H2AZ2
					H2AC7
					H2AZ1
					H2AC15
					H2AC6
					H2AC13
					H2AC14
					H2AC16
					H2AB2
					PPIA
