# Supplementary material for: Construction of PANoptosis signature: Novel target discovery for prostate cancer immunotherapy
Source: Mol Ther Nucleic Acids. 2023 Jul 15;33:376–90. doi: 10.1016/j.omtn.2023.07.010 (PMC10400972; doi:10.1016/j.omtn.2023.07.010)
Supplement: Table S6. Mutation differences between the high- and low-score groups [file mmc6.xlsx]

## Sheet: Sheet1
gene	chisq.test.p
TTN	0.624688
TP53	0.742629
CHAMP1	1
MYH11	1
ANK2	1
KMT2D	1
PPP4R1	1
C6	1
BRAF	1
ACTL7B	1
ALMS1	1
SIPA1L1	1
LRP1B	1
EHHADH	1
LRRC15	1
MUC17	1
THRAP3	1
CUBN	1
CDH8	1
KMT2C	1
FANK1	1
USH2A	1
BBS9	1
PCLO	1
TBC1D4	1
SPOP	1
SPATA31A1	1
MUC16	1
ABCA13	1
CCDC146	1
RANBP2	1
RP1	1
SLC12A5	1
MSH4	1
OR5L1	1
IL6ST	1
CSMD1	1
MYO18B	1
SALL3	1
SPTA1	1
MYH1	1
GRIN2B	1
SCNN1B	1
COL21A1	1
NCOR2	1
RUSC1	1
MYT1L	1
GALNT14	1
